# Supplementary material for: Microisolation of Spatially Characterized Single Populations of Neurons for RNA Sequencing from Mouse and Postmortem Human Brain Tissues
Source: J Clin Med. 2023 May 5;12(9):3304. doi: 10.3390/jcm12093304 (PMC10179294; doi:10.3390/jcm12093304)
Supplement: Supplementary file 1 [file jcm-12-03304-s001.zip]

Archive with 1 entries (1 files):
- jcm-2288979-supplementary.pdf
